# Supplementary material for: Identification and validation of a pyroptosis-related signature in identifying active tuberculosis via a deep learning algorithm
Source: Front Cell Infect Microbiol. 2023 Nov 1;13:1273140. doi: 10.3389/fcimb.2023.1273140 (PMC10646574; doi:10.3389/fcimb.2023.1273140)
Supplement: Supplementary file 2 [file Table_2.xlsx]

## Sheet: supplementary file 2
	net.colors
HBB	0
FTL	1
HBA2	0
UBC	1
IFITM2	1
S100A9	1
TXNIP	1
UBB	3
HLA-E	1
ITGB2	1
PDE4C	6
ACTB	1
HLA-B	1
SLC25A39	3
S100A4	2
RAC2	1
RAMP2-AS1	6
SRGN	1
TYROBP	1
LCP1	1
IL18	6
YBX3	3
NCOA4	3
S100A8	7
ALOX5AP	1
IFITM1	1
CYBA	2
GLRX5	3
FCN1	2
DAZAP2	1
LITAF	1
PSAP	2
TSPO	2
R3HDM4	3
ITM2B	1
FPR1	1
VIM	2
CEBPB	1
CAP1	1
TALDO1	1
ADGRE5	1
HBD	3
LY6E	8
BASP1	1
PCBP1	1
MX1	8
TPM3	1
FCGR3B	1
WBP2	3
SAT1	1
MSRB1	1
ATP5F1EP2	3
SLC2A3	1
LYN	1
AQP9	1
PIP4K2A	3
FLOT2	1
ARPC2	6
WAS	2
IFI6	8
MKRN1	3
GUK1	3
SNCA	3
GYPC	3
ALPL	1
IRF1	1
EFHD2	2
NUCB1	2
FCER1G	1
DCAF12	3
ITPK1-AS1	6
SSTR2	6
H2BC12	1
NBPF10	2
RHOG	2
NFE2	3
PLEK	1
RNF149	1
SELL	1
ALOX5	1
LINC01018	6
LILRB3	1
GBP2	1
AHR	6
SNX3	3
MTMR12	6
IFI27	8
LASP1	2
HLA-A	1
NBPF9	2
EVI2B	1
ZFP36	1
IFNGR2	1
TENT5C	3
ATP6V1B2	1
GLIPR2	1
NFKBIA	1
AHSP	3
FGL2	1
GNS	1
ZNF14	6
SLC25A37	3
MT2A	3
NCF1	1
IFIT2	8
ADIPOR1	3
PROK2	1
SH3BGRL3	9
ARPC5	4
SMIM1	3
S100A6	1
MYH9	2
FRAT2	1
VNN2	1
CEBPD	1
FCGR2A	1
TAP1	1
AOC4P	6
CFLAR	2
SIRPA	1
CALM2	5
YBX3P1	3
BCL6	1
FOLR3	1
TIMP1	2
PLAC8	8
FGR	1
EHD1	2
DUSP1	1
SHISA5	8
GOLGA6L6	6
TNFRSF1B	2
MSN	2
GABARAPL2	3
ALPP	6
GAPDH	2
IRF9	8
RIPOR2	1
EPSTI1	8
LTA4H	1
PPP1R18	2
EIF2AK1	3
FOXO3	3
BCL2L1	3
PSME2	8
OAS2	8
HBQ1	3
NIBAN1	1
GNAI2	2
GPSM3	2
PLBD1	1
MFSD14CP	6
ADM	1
MXD1	1
STAT2	8
RAB7A	1
PYCARD	2
HSD17B7	6
YPEL3	3
CD14	2
CAB39	1
LRP10	1
PPBP	9
S100A11	2
ZYX	1
NCF1C	1
P2RY13	1
PRKAR1A	1
HERC5	8
VSIR	1
PLIN3	1
FYB1	4
MARCKS	1
GCA	1
CD68	2
CXCR2	2
RALB	1
DUSP19	6
RAB2B	3
CYTH4	2
RAB31	1
PPT1	4
RAB11FIP1	1
CATSPER2	6
YWHAH	9
IFI44L	8
GBP5	1
NAMPT	1
H3-5	1
C9orf78	3
FFAR2	1
MPP1	3
EIF1B	3
TMEM87A	1
MNDA	1
TNFSF13B	1
PIM1	3
MT1A	3
ATP6AP1	2
HSPB1	3
LAMP1	2
MAGT1	6
DHRS7	1
DEDD2	3
ATP6V0E1	1
TMEM140	1
ARHGAP9	1
IFNGR1	1
KPNB1	5
CHST15	1
PGD	7
DECR1	1
ZNF69	6
RIOK3	3
IL18RAP	1
XAF1	8
OSTF1	1
LILRA2	1
SPI1	2
SLC16A3	1
WARS1	2
YRDC	6
PTPRC	1
IFIT1	8
ELF1	8
IFI30	2
MARF1	3
ARPC1B	2
B4GALT5	1
IGF2R	1
ISG15	8
RPL36AL	0
TAPBP	2
RAB24	2
CST7	7
APBB1IP	2
RAB10	5
HLA-H	4
NCF2	1
LOC100128288	6
BRI3	1
PTBP3	1
RGS2	1
ACSL1	4
PHF21A	1
DYSF	2
FKBP1A	1
SORL1	2
PADI4	1
GLRX	5
RXRA	1
ACTN1	2
EPN1	3
MMP9	7
CA1	3
VMP1	1
NDEL1	1
RHBDF2	1
TUBB1	9
GYG1	7
HEXB	1
DUSP3	2
IFI16	8
NRGN	9
TRIM22	8
STX11	1
MS4A6A	7
TMEM154	1
VAMP5	1
MLKL	1
TNFRSF1A	1
STAT1	1
RASSF2	1
SFT2D1	5
QPCT	1
HLA-F	2
TNFSF10	8
SLA	1
MYL4	3
HCK	1
HLA-C	1
ZBP1	8
TLR8	1
CASP4	1
NCSTN	1
USP49	6
PICALM	1
LAP3	8
PLCG2	1
GMFG	7
ANKRD13A	1
DNAJA1	0
STXBP2	2
BNIP3L	3
FERMT3	2
XPO6	1
GBP4	8
GBP1	5
VCAN	1
MCEMP1	7
SSH2	1
PARP9	8
COPA	1
ATP6V1A	1
IFI44	8
PARP4	1
GSTO1	7
SH3BGRL	4
FKBP5	1
MX2	8
HELZ2	8
CHPT1	3
PJA2	5
CMTM6	1
CD53	1
EPB42	3
PYGL	1
NUBPL	6
SERPINB1	7
CD46	1
LINC00652	6
PACSIN2	1
FAM104A	3
SPRYD3	3
MVP	2
ADGRE2	1
SH3GLB1	1
RARA	2
SELENBP1	3
GRN	2
NFKBIZ	1
PTPN1	2
TPRA1	3
FOXO4	3
POMP	4
H2AC6	1
BST2	8
SDCBP	1
LRG1	1
TNFAIP6	1
ALAS2	3
EIF2AK2	8
NRDC	3
MORF4L1	4
ZNF786	6
TMEM131	1
ABTB1	1
ULK1	3
CHIC2	1
USP3	1
RBM23	1
PFKFB4	1
TPP1	2
ATP6V0C	3
IFI35	8
UBE2L6	8
RGS18	0
UBE2F	3
ITPRIP	1
CAPZA2	5
CKAP4	7
SNX27	1
TIMP2	1
PARP14	8
IL13RA1	1
SCO2	2
TOR1AIP1	5
AKIRIN2	1
GATAD2A	2
MSRB2	1
FPR2	1
NUP214	2
SAMD9L	8
SAMD9	8
CTSB	3
CXCL16	1
TRAPPC5	3
GNG10	1
GNG11	9
NT5C2	1
MAN2B2	1
AIF1	7
DENND5A	1
MME	1
RAB8B	4
YPEL5	3
TPT1	4
AP3B1	1
SCPEP1	1
IMPDH1	2
PSMB8	3
MBOAT7	2
RBCK1	2
YIPF3	2
ELF4	2
RBM38	3
NINJ2	3
KCTD12	1
FAM53C	1
VPS4B	5
GMPR	3
LEPROT	9
TERF2IP	3
LCN2	7
PPP1R15A	2
POLR2A	2
MBD4	6
CXCR1	2
ATP6V0D1	2
IRF2BPL	1
PGRMC1	9
COP1	1
GYPE	3
CRISPLD2	1
PGS1	1
H2AC20	2
H2AJ	7
SIAH2	3
SMAP2	2
TBXAS1	2
RBMS1	1
ASAP1	2
ABCA1	1
MMADHC	5
CREG1	3
CDKN1A	9
CYBC1	2
SLC31A2	1
H2BC5	1
HSPA1A	4
ITGAM	1
CREBRF	1
RAB32	7
CD300A	1
MAPK3	2
TSPAN5	3
GNA13	5
COX17	2
SMOX	3
MMD	9
RNF130	1
FAM210B	3
DMTN	3
CHSY1	1
CTBS	1
FLOT1	2
RAB11A	5
TMEM91	2
CD63	7
C5AR1	1
TNIP1	3
H1-2	3
HAUS2	6
FTH1P3	4
WDFY1	8
EHBP1L1	2
USP10	1
ZNFX1	2
LRRFIP1	6
IGF2BP2	3
ATG3	1
EMILIN2	2
TXN	7
PARP12	8
IFIT1B	3
OSER1	3
LOC644936	4
MYD88	1
TSG101	3
BCKDK	2
SPPL2A	5
PCNX1	1
NOTCH1	1
LINC01205	6
IL1B	1
AIM2	1
MTURN	9
RESF1	1
RAP1GAP	3
NUMB	1
BCYRN1	6
SLC25A44	1
OSBP2	3
KCNJ2	1
HCFC1	6
YOD1	3
NUB1	8
IL1RN	1
LY96	7
LMO2	5
H2BC21	1
IL4R	1
DYNLT1	5
TM9SF2	4
LINC01720	6
PLCL2	3
NABP1	1
OASL	8
ACTG1P17	6
SCARB2	8
LAT2	2
TFDP1	3
TSEN34	1
PHF3	5
S100A12	7
RSAD2	8
INPP5D	2
TUBA4A	4
CMTM2	1
KDM5A	0
MIDN	2
TRIM58	3
USB1	1
ZNF223	6
LYRM1	1
MAP3K5	2
PGLYRP1	7
UBQLN2	4
SLC15A4	1
IFIT3	8
LMOD3	6
PTTG1IP	1
PLOD1	2
SEMA4A	2
KPNA4	3
MFSD1	5
SP110	4
IKBKG	2
VAMP3	1
RAX2	6
ZMIZ1	1
TRIM38	8
STAT5A	2
CYBB	1
OAS3	8
RNF24	2
UBAP1	3
CCR1	1
SKAP2	1
CARD8	1
NPL	3
WAC	3
CCNK	1
CHMP1B	1
MBD6	2
LOC100134868	6
CSNK1D	1
ADAM8	2
WIPF1	4
ATP6V0A1	2
EIF2AK4	6
IQGAP1	4
DOCK8	4
SMCO4	1
RILPL2	1
RHOT1	1
ZFP36L1	4
HK3	7
PAK2	2
PATL1	1
CTNNA1	1
N4BP2L2	1
HDGF	3
NLRP12	2
OSBPL2	1
TENT2	5
BCL3	1
CSRNP1	1
SPG11	5
MAFB	8
CAPN1	9
IGSF6	2
MOB3A	2
GRINA	3
CREBBP	1
ZDHHC18	2
IL10RB	1
HLA-G	4
GYPB	3
BLOC1S1	3
CDA	1
RGL4	7
DNASE2	8
ARID3A	2
TIMM10	8
STAT6	2
TLR5	1
TRIOBP	2
STX3	1
FBXO6	1
GUSBP14	1
APMAP	7
ADCY3	1
C15orf39	2
TRIM25	1
CAMP	0
IMPA2	1
FCGR1CP	1
SIK3	2
MACROH2A1	2
ZMAT2	3
NRBF2	1
RERE	2
TANK	1
ACTR3	4
TRAPPC8	5
MTMR10	1
OXSR1	1
ASH2L	6
SAFB2	2
HSPA1B	4
CETN2	3
TBPL1	3
CYSTM1	7
RRAGD	1
SP1	1
PSTPIP2	4
NFE2L2	5
KDM2A	2
NCOA1	1
STX10	3
FES	2
GAB2	1
RNF10	3
SETD2	1
SLC4A1	3
SLC9A1	2
SERPING1	2
TMBIM1	3
STOM	3
H1-0	3
BNIP2	5
TRIM21	1
TRIB1	1
CTSD	2
ZNF106	1
ZNF746	1
DENND10	5
LOC441455	3
C1QB	2
GOLPH3	4
SUPT4H1	3
COPB2	1
ARL8B	4
PTEN	1
APAF1	1
IFNAR1	1
SUSD6	1
ANTXR2	1
ZNF281	4
TLN1	2
MCL1	1
BLZF1	6
IDS	1
TMEM158	3
PPP4R1	1
CEP63	1
PELI1	1
CTSA	9
SLC7A5	3
IL18R1	1
GBA1	2
AGTPBP1	1
DDIT4	0
RAB27A	1
HYCC2	1
HAPSTR1	1
IL17RA	2
NFIL3	1
IFIH1	8
TADA3	2
RAF1	1
FTH1	4
NCK2	4
SESN3	3
TBC1D14	1
PAK1	1
PANK2	1
OSCAR	2
UGCG	7
MAP1LC3B	3
TM9SF4	1
TMOD1	3
AGTRAP	2
CNIH4	7
FHIP2A	5
HTATIP2	1
PNPLA2	3
FEM1C	5
XRN1	4
C4orf3	1
HNRNPA1	4
ZSWIM8	2
ZNF319	1
BLVRB	3
GLB1	1
OGFR	2
SRPK1	1
CAVIN2	9
RNF11	3
PLIN5	6
ATF6	1
GK	1
POLB	1
CLEC4A	1
FEZ2	5
LAMP2	1
NECAP1	5
SPG21	1
FNDC3B	1
NOD2	1
PPP2R3C	5
YIPF1	1
RAD21	2
SNX11	1
CDK19	1
LPIN2	3
LMO4	8
ANKRD22	1
MTF1	2
DESI1	3
PLEKHO2	2
BECN1	3
SLC38A2	4
BID	1
SAP30L	4
PINK1	3
TOR1A	8
SERPINA13P	3
DNTTIP1	1
IQSEC1	2
TRIP12	4
MGST2	2
PILRA	1
NDRG1	2
DNAJA4	3
PELO	1
ITGB1	0
JMJD1C	5
CPD	1
LBR	1
ETV6	2
MAP1S	3
OTOF	8
FCAR	6
EDEM2	1
TIPARP	1
HHEX	4
ZDHHC19	7
FOS	1
KIAA2013	2
IVNS1ABP	5
ACSL4	4
NCOA7	8
DEK	4
GSK3B	2
SLCO3A1	2
SEMA4B	2
KDM3B	1
RNPEP	2
RNASEL	1
LDLR	1
NIN	4
ACER3	2
CYB5R4	5
PAM	1
F13A1	9
LILRA5	7
TRANK1	2
EIF4G3	2
MED25	3
CSF3R	2
ZNF217	4
CEMIP2	1
EXO5	3
NT5C3A	8
ITFG1	5
PGAM1	1
NBN	1
ELOVL5	4
CXorf38	1
NADK	2
FLVCR2	1
PRDM1	4
GALC	5
EIF4E3	1
JAZF1	3
HCG27	1
SLC6A10P	3
TRIM56	6
ZC3H3	2
NDUFB9	4
INTS6	5
BLVRA	8
EIF3A	4
HEBP2	4
VASP	2
GMPR2	1
GAPVD1	1
ZBTB34	1
NBEAL2	2
SHOC2	5
MICB	1
OSBPL8	4
TNS1	3
ANXA2	0
SLC43A2	1
FNIP1	1
CANT1	2
PIGB	1
BRSK1	2
CDC123	1
ACRBP	9
CA4	7
UBR2	1
ELANE	0
CNEP1R1	5
ITPRIPL2	2
VPS9D1	2
MUC6	3
BAZ2B	1
ZNF787	2
MIER1	5
NCOA6	1
VAMP7	5
CA2	3
PIK3AP1	4
NPEPPS	1
FCGR1BP	1
STAT3	1
GRB2	2
ZFYVE26	8
IRAK3	7
FECH	3
CHMP2A	2
CD1D	1
OAZ2	3
C2orf88	3
MINDY1	6
RIPK2	1
HNRNPA2B1	4
MANBA	1
PTAFR	2
DNAJB14	4
ARL6IP6	5
DEFA4	0
LSP1	1
ACTA2	2
DPYSL5	3
ATOSB	3
FLI1	4
CITED2	4
GPAT3	1
AOAH	2
RRAGC	2
GNG5	1
DCAF11	2
ARF3	2
GADD45B	1
ZNF185	9
PDLIM7	2
SNAP23	1
CHD1	4
CIDECP1	3
APH1B	1
RAB5C	2
WDR26	3
STK17B	5
ERICH1	1
PSMA3-AS1	4
ALPK1	1
PISD	1
SRXN1	3
PARP8	2
CD55	1
KIAA0513	2
SPATA13	2
MFSD11	6
NIBAN2	2
RAP2C	4
STK10	2
INTS3	2
TYMP	2
RNF144B	1
UBAP2L	0
MTX1	2
ATF5	3
GNA15	2
TBK1	5
ATXN7L3	2
SNX10	4
LTBR	2
CERS2	2
RENBP	2
MTMR4	5
ANXA3	7
MYO1F	2
AP1B1	0
OPTN	3
EBLN2	2
ARID3B	2
CYP27A1	1
TMEM167B	1
BRPF3	3
HMGCR	1
MAP3K2	1
STAU1	3
MAP3K8	5
CYB5R1	3
HAUS4	1
USP38	4
MKNK2	3
ABHD3	5
PIK3CG	6
LRRK2	4
TSPAN9	9
TMED7	4
DEGS1	1
EVI5	6
PSMA4	5
TRIM5	8
ENTPD1	1
TNFSF14	2
HERC4	5
CYP1B1	7
KDELR1	6
TCN1	7
KCTD20	9
GBGT1	3
SEPTIN4	2
ABHD16A	2
TRAFD1	1
PLAUR	1
YIPF4	4
RNF145	1
SORT1	2
AFF4	1
CERT1	1
AKIRIN1	1
RSRP1	4
KMT2B	2
ZZEF1	1
PBX2	2
MED1	4
PHACTR2	8
CSF2RA	1
TUT7	2
SLMAP	5
ISCA1	3
PLXDC2	1
MTARC1	1
TOR1B	8
TMEM86B	3
RHOU	7
MLF2	2
REPS2	1
MARS1	2
MOSPD2	1
DSE	5
TMEM170B	1
FAM133B	0
ATG7	2
CDS2	1
SIPA1L2	1
SLC16A5	2
STX6	1
PRAM1	2
LPCAT3	1
FDFT1	4
TNFAIP3	1
CDK5RAP2	2
LRRC25	2
SCARNA9	0
SAMSN1	7
E2F3	1
MR1	1
ANPEP	2
SDE2	3
PF4V1	9
SUMO1P3	4
ACTN4	2
ACLY	0
C1GALT1C1	5
STAT5B	1
ZNF641	2
WSB1	4
FAM111A	8
THOC5	2
MFN2	3
C19orf38	7
SLC22A4	1
PLSCR1	8
SRBD1	5
ACOT9	1
NMI	4
ANO6	9
GCC1	2
RALBP1	3
HPSE	1
DDX60	8
SHKBP1	2
RNF20	4
ATG10	6
GMIP	2
RAB5A	5
MGAM	1
LYPLA1	1
PELI2	1
SEPHS2	1
RAB21	5
UBALD2	3
DDX60L	8
STX4	2
GABARAPL1	3
LIMS1	9
CUL1	8
MAP3K11	2
ZDHHC5	2
PGAP6	2
MYOF	1
BLOC1S6	3
DENND3	1
SCYL2	4
SMCR5	6
CFP	2
JUNB	1
SYNCRIP	0
ALDH2	2
FKBP8	3
UBE2O	3
LMNB1	1
DAP	3
RB1CC1	5
DNM2	2
FIG4	2
GLYR1	1
SERINC1	5
TICAM1	2
RBPJ	1
HSD17B11	4
SNTB1	8
EXOC6	7
METTL22	3
CHMP2B	5
ACAP2	1
TLR1	4
ELL	1
CARD19	9
VPS8	1
SQOR	1
SH3BGRL2	9
CD163	1
PHF23	4
HNRNPH3	4
ADGRG3	2
RNF19B	1
ZFAND6	7
MED15P9	6
ZSWIM6	1
NAIP	1
ITGA2B	9
MFSD14B	5
RNF123	3
VCPIP1	5
ITGB5	9
AGFG1	2
ANKRD33	2
NEU1	2
UBLCP1	4
GIT2	1
BAG6	3
KIDINS220	5
ETS2	1
IER3	1
CBL	1
H3C10	9
GON4L	3
SETDB1	2
TDRD7	8
IFRD1	1
TMEM120A	2
SERTAD3	1
CYB5R3	3
USP15	5
ANKS1A	1
NQO2	2
F11R	4
PIPSL	3
LRRFIP2	1
PRKD2	2
PGAM4	4
VNN1	7
MFSD14A	1
C1RL	1
PRKCB	4
SUSD1	2
FAM8A1	4
CHMP5	8
BAZ1A	1
SESTD1	1
ITPK1	2
DCUN1D1	3
SNW1	3
TSPAN14	4
MILR1	1
SLC49A4	1
ADGRE1	1
CIDEB	2
SBNO2	2
TLR7	8
DDX59	5
DPP8	1
WDR1	2
MFAP1	3
MOB1A	1
WWC3	2
PSMD1	3
AMD1	1
TMX4	1
TPGS2	3
NR1H2	3
CAMKK2	2
IDNK	7
SLC35E3	1
CPEB4	1
TLR4	1
HADHB	1
STXBP3	5
ATP8B4	7
UIMC1	3
RTP4	8
RIPK1	2
PLP2	7
TMUB2	3
GASK1B	1
AP3S1	1
CPT2	1
DTX3L	1
TOPBP1	4
MRPL44	4
CSNK1G1	1
ABCC3	9
VTI1B	3
ABHD5	1
CIR1	4
P2RX1	2
HNRNPC	4
DIAPH1	2
TMEM248	3
KATNIP	1
ARFGAP3	1
NCF1B	2
YTHDF3	1
DHX34	2
TAF12	1
ATG16L2	2
TM6SF1	1
IRS2	1
FAM83F	3
XK	3
PTPN12	5
DGCR2	2
STX7	5
LINC02035	1
LHFPL2	1
ROPN1L	1
RETN	7
DIP2B	1
SLC25A14	3
POM121L8P	6
PARP10	2
SETX	0
SNORD89	1
PIM3	1
UBE4B	2
PLEKHM1	2
EP300	1
CLDN14	6
CD58	5
ERGIC1	2
APLP2	2
BST1	7
COPG1	2
GDI1	2
JKAMP	5
RNF135	1
GPR65	4
H4C8	1
TSC22D1	9
MICU1	2
STIM1	2
TNFRSF9	6
TXNRD1	1
SMIM24	3
YME1L1	0
NCOR1P1	4
G6PD	2
NSFL1C	2
PDPK1	1
FKBP15	2
SP2	2
CDC42	1
RIPK3	2
SPATS2L	8
GOLGA5	5
CWC25	2
ARHGAP21	9
BEST1	1
UBE2K	4
TRAPPC14	1
DRAM1	1
JPT1	1
NKIRAS2	2
ESAM	9
DYRK1A	1
RETREG2	3
KLHDC8B	3
PREX1	1
MSL3	1
ST6GALNAC2	1
CEACAM1	2
CLEC1B	3
FRAT1	1
RASA2	3
TMEM185B	1
FLII	2
FURIN	3
SMPDL3A	7
RHOB	4
SEC14L1	2
SNN	2
LAPTM4A	3
SMNDC1	4
CDK12	0
KPNA1	3
PTMA	4
SLC9A8	2
ACADM	2
RAB2A	1
CYRIB	4
PDK3	1
MARCHF2	3
RFX1	2
ZDHHC12	2
ARAP1	2
DSC2	1
CYCS	2
AP1G1	2
HK2	1
XPR1	3
MBOAT1	1
CLASP1	2
SLC7A1	3
GALM	8
TARS1	4
GSR	3
TRIP4	5
SPATA2L	2
BATF	7
TSC22D4	2
POC1B	3
TSHZ3	1
GPR108	2
PPP6R1	3
ADAM10	5
TNS3	2
MGRN1	2
UBA6	4
BAG4	2
TIPRL	1
DPYD	4
FHIP1B	7
PLXNC1	1
SLC2A11	1
LPGAT1	1
EPB41L3	1
PPIA	4
UBE4A	4
FBXO34	3
KYNU	0
GDE1	3
RAB3IL1	3
RNU4-2	3
ELAPOR1	2
NFIX	3
GNAI3	5
PRPF40A	4
LARP1	3
PIGX	6
JAK2	5
GTF2H2B	4
F5	1
ECPAS	4
SAR1A	4
PSMB9	1
LPCAT2	1
ATXN1	3
TAOK3	4
CPEB3	1
SIGLEC5	2
REM2	1
GNB2	2
SLC14A1	3
ERO1A	1
TNFAIP2	2
AHCTF1	2
DAB2	9
TREML3P	1
TM9SF1	1
RIGI	8
RRP12	2
MOV10	8
BTBD10	1
DNAJC13	1
DHRS13	2
NOL10	3
TREML1	9
DIAPH2	1
MIR223	1
PXN	2
WIPI1	7
PHTF1	1
TARDBPP3	4
MCTP1	1
TTYH3	2
TMCO3	1
PTGR2	6
FAM98A	4
TBC1D2	2
BIRC2	3
FGFR1OP2	4
CLK3	3
FAM120AOS	3
SLC48A1	3
CORO1C	4
MTHFD2	4
CCP110	4
JAM3	9
C3AR1	1
PANX2	1
LCP2	1
CAPRIN1	5
DHDDS	2
FYTTD1	4
PSENEN	2
HS1BP3	2
HMGB2	7
RGL2	2
ZFAND3	2
SLX4	2
CARS2	2
LOC100129034	2
SP140	8
MAP2K4	1
TREML2	2
PPP1R10	2
SLK	5
PCDHB19P	6
ATG2A	2
H2BC11	9
GCLM	3
FRMD3	9
YEATS2	3
GORASP1	2
CHUK	5
OSTM1	5
ANKDD1A	1
CXCL10	8
HBE1	3
SLC1A5	3
POR	2
SLU7	3
SENP6	5
SACM1L	4
NCOR2	2
AGPAT1	9
NUP153	1
CLP1	1
C12orf76	3
CEACAM3	2
CALHM6	4
FCGR1A	1
HCAR3	1
CPQ	1
CSGALNACT2	5
PLPPR2	2
MTF2	4
SYNJ1	4
NLRC5	8
IRAK2	1
ZRANB1	3
CTDSPL	9
ADSS2	4
GPBP1L1	3
KLHL2	4
PHOSPHO1	3
SLC6A8	3
SHTN1	0
ZNF438	1
ASPHD2	2
MARCHF1	5
CEP19	1
RELB	2
LOC646214	4
DENND6A	4
PRDM8	1
PPP1R3D	1
FSCN1	2
MPL	9
RHOQ	4
RTCA	4
TMEM50A	5
ACO2	2
PPM1D	4
SLC31A1	2
SOCS1	1
P4HA1	4
ARHGAP27	2
MAP3K3	2
AQP10	9
TTC32	4
CASP5	2
AZI2	5
IL15	1
MIR21	1
NR2C2	6
H3C7	9
TAOK1	2
PLEK2	3
CYRIA	1
TDRD1	6
MEFV	2
HECA	4
OS9	2
STX12	1
MTMR6	4
CTSG	0
LGALS3BP	8
CDC42SE2	5
FBXL20	3
APPL1	3
LILRB4	2
CR1	3
CLPX	3
PPM1K	6
RUFY1	9
SLC19A1	2
NLRC4	7
N4BP2L1	4
TPM4	9
LTB4R	2
DNAJC5	2
NAA60	2
TCP1	4
METTL7A	4
VAV3	1
FHL2	3
SF3B1	1
ANAPC1	3
CDC42EP2	2
OAT	7
CLEC4E	1
SEC63	2
LRPAP1	1
WNK1	3
DHX58	8
IRF2	1
FAM193B	1
USP8	5
HP	7
PPM1A	3
ZC3H12A	2
IFIT5	8
IFI27L2	2
TMEM165	7
ROPN1B	3
DDAH2	2
SIRT7	2
BEX3	9
RNFT1	1
GABARAP	3
PTMS	3
CCNDBP1	3
NCF4	2
CEACAM8	0
LHFPL6	3
SLC22A15	1
STAU2-AS1	6
ZNF331	3
B4GALT4	7
RPN2	4
CD82	2
HCAR2	1
RBM47	4
OPLAH	7
CLCN3	3
TMEM114	2
NFXL1	0
EXTL3	2
EPS15	5
TRMT1L	1
FUT4	1
MAN2A2	1
DMXL2	1
MCTP2	1
BBOF1	3
SLAMF7	4
SLC24A4	1
OTUD1	4
PPP2R3A	6
ACP2	2
APOBR	2
WSB2	4
F2RL1	1
AKAP13	2
LOC729609	6
DUSP6	2
FAM117A	3
RAMAC	1
BATF2	2
PGM2	7
OSM	1
RP2	1
SPATA5L1	1
STRN	3
PATL2	0
PKN2	4
EXOSC4	7
ARG1	7
RAB1A	1
SCD	0
CEACAM6	0
KLHL8	1
NFE2L1	2
GPR84	7
GNAQ	1
PTK2B	3
FAM241A	4
UBR5	5
ABHD2	2
SLC38A5	3
YWHAZ	1
SPTSSA	7
RAB6A	3
MAPK1IP1L	1
EIF4ENIF1	4
PIP4K2C	2
CAMK1G	3
NAPA	3
NAB1	4
PFKFB3	7
IL2RG	2
ETFDH	0
C10orf105	2
CALCOCO2	1
MANSC1	1
KREMEN1	2
H2BC4	1
TLR2	1
CD27-AS1	1
ZSCAN16	5
UBE2W	3
CASP9	2
KIAA0040	2
TATDN3	1
LINC01001	2
ATP6V1C1	1
PCTP	3
ENDOD1	3
GCLC	3
GOLGB1	4
MYL9	9
TMEM127	1
C3orf38	5
CNN2	1
TFE3	2
CASP8	1
PTPN22	4
IDH1	1
LLPH	4
MUL1	2
NACC2	2
CD226	0
IER2	2
KDM3A	4
YWHAG	4
RTF1	3
GUCY1A1	9
TMEM176A	2
C1QC	2
CCDC69	2
HERC3	1
AGPS	5
HERPUD2	4
ERMAP	3
LXN	5
RALGAPB	2
FBXL5	1
SH3GL1	3
TOPORS	1
ZNF213	3
RBM18	4
CSDE1	0
C3orf62	2
PPP1R12A	4
THOC2	3
LRBA	3
KIAA0319L	2
GPCPD1	5
OSGIN2	1
RIT1	3
GABPB1	5
TBC1D8	1
TMF1	5
GADD45A	3
IL6R	1
TMEM30A	4
BAK1	2
METRNL	2
STK3	5
ARSD	2
EIF5B	3
DENND1A	3
SOCS3	1
FBXO30	3
ALOX12	9
ATP11B	7
GP6	9
ZNF131	4
METTL9	3
GIMAP2	4
LTF	0
DPH3	7
KMT2E	1
ABCC4	3
PROS1	3
DLD	4
TMEM199	4
NFKB2	2
EGR1	1
GID4	3
GM2A	1
RMDN1	4
KLC3	3
RIN2	8
AGPAT2	2
TBC1D22B	3
TOX4	4
STEAP4	1
CD44	4
OSBPL11	4
TPCN2	2
CAPG	2
UBE3B	2
ZNF557	3
TBC1D23	1
ELL2	0
LAPTM4B	3
MYBPC3	2
PIP4P2	1
KCTD2	2
BMP6	9
EAF1	4
UBE2H	3
LIMK2	1
NOP56	4
TMEM121B	2
DDIAS	7
LIN54	0
BPI	7
NANS	2
PHF12	2
STXBP5	1
PLPP2	2
CALCOCO1	3
RIN3	2
SMCHD1	5
FAM170B	4
TCERG1	4
UTP3	4
SP100	8
IDI1	4
MARK3	3
CMTM5	9
FUCA2	2
MTRNR2L1	4
DCUN1D3	1
THEMIS2	2
CTDP1	2
DGAT2	1
ALCAM	5
HSDL2	5
DNASE1L1	2
ITGB3	9
RRM2B	1
CRYBG1	4
DAPP1	4
RNF141	7
NCKAP5L	2
SERPINB8	7
TRIM9	3
CEP295	4
ZNF860	6
SNX5	3
ZC3H18	2
TIAL1	4
VPS33A	2
NEXN	3
CAPZA1	4
KMT5A	2
F2R	3
FOSL2	2
RAP1A	1
KIF5B	5
GHRL	1
SENP2	1
CLEC4D	7
IREB2	1
PKM	3
GP1BA	9
SPTLC2	8
IL1RAP	4
BCL2L2	1
C1GALT1	4
R3HCC1L	2
RNASEH2B	4
TMEM51	8
MT1IP	3
RAB1B	9
PLIN4	2
SLC2A14	4
DBI	4
RNF13	1
MEGF9	1
G3BP1	4
INTS8	4
SMARCA5	4
HDAC4	4
SIRPD	1
ARIH1	3
USP33	0
GCNT1	5
SNRNP35	4
SH2B2	2
PSEN1	1
TBC1D24	2
MED12	2
RAD23B	5
IP6K2	1
TAP2	2
ASPRV1	2
GRAP2	9
PDCL	0
FUT7	2
ROCK2	4
ERF	2
SLC38A10	2
RGL1	8
MPO	0
AP5B1	2
DHRS7B	2
CMBL	3
THBS3	1
DZIP1L	6
PDZD8	3
MSL1	1
RABGAP1L	4
PTGS2	5
KRT23	1
ST3GAL6	1
TPST1	1
LINC01011	9
CCDC9B	9
IPP	6
DDIT3	7
IBTK	4
EXT1	2
CTTN	9
CHD2	3
GBE1	5
ZNG1E	5
AFTPH	2
SNX13	5
ARSA	2
CMPK2	8
STRN4	2
RPS4Y2	4
CACNA1E	1
TNFRSF10C	3
NME8	1
UBXN2B	1
AGO4	1
TIGAR	8
TESK2	1
CAPN3	2
RLF	1
MAN1A1	4
NCOR1	2
APOBEC3F	8
TCN2	2
KDM6B	2
CTSO	4
CCNJL	1
CAST	4
RBP7	1
UBTD1	2
GALNS	1
CNOT8	4
PIGV	1
H2BC8	1
SLC36A1	1
PARP11	8
TLE4	1
RILPL1	2
CRK	1
ASAP1-IT1	2
ZNF638	3
SAP30	4
TOP1P2	4
GSAP	4
DOCK8-AS1	1
DHRS12	2
ASGR2	2
FBN2	2
C9orf40	3
ZMYND15	1
SLC39A11	1
CSF2RB	1
RB1	5
APOL6	1
GNA12	3
TPST2	3
H3C4	1
AIG1	1
GALNT1	4
CBX3	7
ITPR2	1
FAM89A	7
RAB33B	4
TGFA	1
MCU	1
MRPL28	2
C9orf64	6
SLC12A6	1
BTBD1	4
TMLHE	1
CXCR2P1	9
SEC24D	4
GBP6	1
C1orf43	4
ECHDC3	1
RAP1B	4
CDC42EP3	1
CCDC43	4
SLC43A3	2
WDR44	4
FBXL3	4
C11orf54	3
EVA1B	2
MSH3	0
PSMA3	4
CD151	9
KLF4	4
LY6G6F	9
DHTKD1	1
DOCK5	2
SCLT1	2
ADCY4	2
CCDC47	3
CD2AP	8
SLC16A6	1
AZU1	0
AMFR	3
B3GNT2	5
ABITRAM	1
PRKAR2A	2
TLR6	1
STAM2	5
PXK	1
ROGDI	3
HSP90AB3P	4
C5	1
CAPN2	8
GLT1D1	2
MXD3	2
SLC39A8	5
TATDN1	3
BCL10	1
LACTB	1
HINT3	1
EPS15L1	2
BRD7P3	4
GINM1	1
ANK1	3
NPRL3	3
PSMD6-AS2	1
LGALS9B	8
FMNL1	2
SLC25A20	4
SPACA6	1
WDR47	5
SFPQ	4
SLCO4C1	7
GPR160	5
C1orf198	9
SETD1B	2
NUDT16	1
TP53BP2	3
TLE3	2
WASF2	3
SIGLEC9	1
LAMP3	8
TCIRG1	1
S100Z	2
BBS1	1
DNAJC3-DT	6
PIK3C3	4
SSH1	2
USP4	1
TRPM6	1
TXNL1	4
NTN3	2
JDP2	2
SLFN12	8
GAA	2
SHPK	6
MSI2	3
TRAPPC9	2
PDIA3P1	4
CBX1	4
LINC00265	6
CNOT3	2
BCAP29	3
DHX8	2
PSMD13	2
MFSD13A	2
ST3GAL4	1
DOK3	2
RBM7	4
TMEM33	4
SLC6A12	2
PIK3CB	1
MEF2A	1
ANG	2
CGAS	1
LSMEM1	1
NRBP1	3
ARRDC3-AS1	3
CEP162	1
TMEM11	3
CCDC186	1
CTRL	2
CSTA	1
CDC5L	4
EPOR	3
TDRD9	7
SLC6A6	1
ETF1	4
SOS2	1
RSPH3	1
FAM200A	6
CTR9	4
MYO18A	6
FNDC3A	4
GET1	4
C1QA	2
ANKRD36BP1	6
ACP3	1
BAMBI	9
SPOCD1	9
RASGRP4	2
MTRF1L	3
RAB20	1
AGPAT3	3
LINC00989	3
CD164	4
NACA4P	4
CLOCK	2
PNPLA8	4
HLX	2
C6orf89	2
UBN2	2
TK2	2
GRK5	2
USP48	4
WLS	4
MICAL2	3
VWF	9
STRIP1	2
COL17A1	7
TOR2A	3
SMPD1	2
GRB10	3
KIAA0232	1
FAH	3
HNRNPA3P1	7
MYO5A	4
RHD	3
ARHGEF40	2
[truncated: 881 more rows]
